# Supplementary material for: Accuracy of Eye and Hair Color Prediction in Mexican Mestizos from Monterrey City Based on ForenSeqTM DNA Signature Prep
Source: Genes (Basel). 2023 May 22;14(5):1120. doi: 10.3390/genes14051120 (PMC10217908; doi:10.3390/genes14051120)
Supplement: Supplementary file 1 [file genes-14-01120-s001.zip › Supplementary Material S2.xlsx]

## Sheet: Hoja1
Supplementary Material S2. Results of the pairwise LD tests (p-values) between piSNPs studied in the Mexican Mestizo population sample (n= 88).
Locus combination	Prob
rs28777/rs12203592	0.082187
rs28777/rs4959270	0.431875
rs28777/rs683	0.896563
rs28777/rs1042602	0.069687
rs28777/rs1393350	0.21125
rs28777/rs12821256	0.623125
rs28777/rs12896399	0.958438
rs28777/rs2402130	0.188125
rs28777/rs1800407	0.060937
rs28777/rs312262906	0.4875
rs28777/rs1805005	0.308125
rs28777/rs1805006	0.508125
rs28777/rs2228479	0.524062
rs28777/rs11547464	0.505
rs28777/rs1805007	0.524687
rs28777/rs201326893	0.501875
rs28777/rs1110400	0.502812
rs28777/rs1805008	0.5
rs28777/rs885479	0.067187
rs28777/rs1805009	0.475313
rs28777/rs2378249	0.908438
rs28777/rs16891982	0
rs28777/rs12913832	0.370312
rs12203592/rs4959270	0.0075
rs12203592/rs683	0.071563
rs12203592/rs1042602	0.005625
rs12203592/rs1393350	0.120938
rs12203592/rs12821256	0.116875
rs12203592/rs12896399	0.079375
rs12203592/rs2402130	0.0775
rs12203592/rs1800407	0.027813
rs12203592/rs312262906	0.057188
rs12203592/rs1805005	0.078437
rs12203592/rs1805006	0.063437
rs12203592/rs2228479	0.110937
rs12203592/rs11547464	0.054062
rs12203592/rs1805007	0.069375
rs12203592/rs201326893	0.053125
rs12203592/rs1110400	0.064687
rs12203592/rs1805008	0.055313
rs12203592/rs885479	0.038125
rs12203592/rs1805009	0.063125
rs12203592/rs2378249	0.059062
rs12203592/rs16891982	0.099687
rs12203592/rs12913832	0.031563
rs4959270/rs683	0.618437
rs4959270/rs1042602	0.01875
rs4959270/rs1393350	0.43125
rs4959270/rs12821256	0.190312
rs4959270/rs12896399	0.201563
rs4959270/rs2402130	0.143125
rs4959270/rs1800407	0.025937
rs4959270/rs312262906	0.134063
rs4959270/rs1805005	0.068437
rs4959270/rs1805006	0.134063
rs4959270/rs2228479	0.333125
rs4959270/rs11547464	0.142813
rs4959270/rs1805007	0.185625
rs4959270/rs201326893	0.13375
rs4959270/rs1110400	0.268437
rs4959270/rs1805008	0.140625
rs4959270/rs885479	0.358438
rs4959270/rs1805009	0.272188
rs4959270/rs2378249	0.3475
rs4959270/rs16891982	0.520625
rs4959270/rs12913832	0.262188
rs683/rs1042602	0.078125
rs683/rs1393350	0.36
rs683/rs12821256	0.843125
rs683/rs12896399	0.766875
rs683/rs2402130	0.239687
rs683/rs1800407	0.15625
rs683/rs312262906	0.832187
rs683/rs1805005	0.229063
rs683/rs1805006	0.847187
rs683/rs2228479	0.267188
rs683/rs11547464	0.836562
rs683/rs1805007	0.9475
rs683/rs201326893	0.834688
rs683/rs1110400	0.599375
rs683/rs1805008	0.834063
rs683/rs885479	0.87875
rs683/rs1805009	0.404375
rs683/rs2378249	0.895938
rs683/rs16891982	0.885312
rs683/rs12913832	0.691875
rs1042602/rs1393350	0.00625
rs1042602/rs12821256	0.005938
rs1042602/rs12896399	0.00125
rs1042602/rs2402130	0.006875
rs1042602/rs1800407	0.000313
rs1042602/rs312262906	0.008125
rs1042602/rs1805005	0.05375
rs1042602/rs1805006	0.013437
rs1042602/rs2228479	0.057188
rs1042602/rs11547464	0.009062
rs1042602/rs1805007	0.025313
rs1042602/rs201326893	0.008125
rs1042602/rs1110400	0.005625
rs1042602/rs1805008	0.014063
rs1042602/rs885479	0.098437
rs1042602/rs1805009	0.015
rs1042602/rs2378249	0.099687
rs1042602/rs16891982	0.053437
rs1042602/rs12913832	0.032813
rs1393350/rs12821256	1
rs1393350/rs12896399	0.63875
rs1393350/rs2402130	0.671875
rs1393350/rs1800407	0.185938
rs1393350/rs312262906	1
rs1393350/rs1805005	0.093438
rs1393350/rs1805006	1
rs1393350/rs2228479	0.722187
rs1393350/rs11547464	1
rs1393350/rs1805007	1
rs1393350/rs201326893	1
rs1393350/rs1110400	0.371875
rs1393350/rs1805008	1
rs1393350/rs885479	0.37875
rs1393350/rs1805009	0.371875
rs1393350/rs2378249	0.567187
rs1393350/rs16891982	0.4375
rs1393350/rs12913832	0.642188
rs12821256/rs12896399	0.544063
rs12821256/rs2402130	0.22375
rs12821256/rs1800407	0.1975
rs12821256/rs312262906	1
rs12821256/rs1805005	0.051562
rs12821256/rs1805006	1
rs12821256/rs2228479	1
rs12821256/rs11547464	1
rs12821256/rs1805007	1
rs12821256/rs201326893	1
rs12821256/rs1110400	1
rs12821256/rs1805008	1
rs12821256/rs885479	0.68625
rs12821256/rs1805009	1
rs12821256/rs2378249	1
rs12821256/rs16891982	0.910937
rs12821256/rs12913832	1
rs12896399/rs2402130	0.207187
rs12896399/rs1800407	0.045937
rs12896399/rs312262906	0.60625
rs12896399/rs1805005	0.510312
rs12896399/rs1805006	0.604375
rs12896399/rs2228479	0.865313
rs12896399/rs11547464	0.617188
rs12896399/rs1805007	0.3425
rs12896399/rs201326893	0.61375
rs12896399/rs1110400	0.821562
rs12896399/rs1805008	0.613437
rs12896399/rs885479	0.804688
rs12896399/rs1805009	0.25
rs12896399/rs2378249	0.753125
rs12896399/rs16891982	0.951875
rs12896399/rs12913832	0.441563
rs2402130/rs1800407	0.018437
rs2402130/rs312262906	0.4475
rs2402130/rs1805005	0.448125
rs2402130/rs1805006	0.439688
rs2402130/rs2228479	0.404062
rs2402130/rs11547464	0.450313
rs2402130/rs1805007	0.725
rs2402130/rs201326893	0.459062
rs2402130/rs1110400	0.719063
rs2402130/rs1805008	0.448125
rs2402130/rs885479	0.235
rs2402130/rs1805009	0.401562
rs2402130/rs2378249	0.799375
rs2402130/rs16891982	0.331562
rs2402130/rs12913832	0.421563
rs1800407/rs312262906	0.120625
rs1800407/rs1805005	0.121875
rs1800407/rs1805006	0.125312
rs1800407/rs2228479	0.235313
rs1800407/rs11547464	0.116875
rs1800407/rs1805007	0.12375
rs1800407/rs201326893	0.114062
rs1800407/rs1110400	0.127812
rs1800407/rs1805008	0.110625
rs1800407/rs885479	0.025625
rs1800407/rs1805009	0.1225
rs1800407/rs2378249	0.187188
rs1800407/rs16891982	0.071875
rs1800407/rs12913832	0.073438
rs312262906/rs1805005	0.3725
rs312262906/rs1805006	1
rs312262906/rs2228479	1
rs312262906/rs11547464	1
rs312262906/rs1805007	1
rs312262906/rs201326893	1
rs312262906/rs1110400	1
rs312262906/rs1805008	1
rs312262906/rs885479	0.501875
rs312262906/rs1805009	1
rs312262906/rs2378249	1
rs312262906/rs16891982	0.820312
rs312262906/rs12913832	1
rs1805005/rs1805006	0.39
rs1805005/rs2228479	0.552813
rs1805005/rs11547464	0.380312
rs1805005/rs1805007	0.5425
rs1805005/rs201326893	0.378437
rs1805005/rs1110400	0.152812
rs1805005/rs1805008	0.3825
rs1805005/rs885479	0.303125
rs1805005/rs1805009	0.53625
rs1805005/rs2378249	0.391875
rs1805005/rs16891982	0.417812
rs1805005/rs12913832	0.661563
rs1805006/rs2228479	1
rs1805006/rs11547464	1
rs1805006/rs1805007	1
rs1805006/rs201326893	1
rs1805006/rs1110400	1
rs1805006/rs1805008	1
rs1805006/rs885479	0.488125
rs1805006/rs1805009	1
rs1805006/rs2378249	1
rs1805006/rs16891982	0.820625
rs1805006/rs12913832	1
rs2228479/rs11547464	1
rs2228479/rs1805007	1
rs2228479/rs201326893	1
rs2228479/rs1110400	1
rs2228479/rs1805008	1
rs2228479/rs885479	0.410938
rs2228479/rs1805009	1
rs2228479/rs2378249	1
rs2228479/rs16891982	0.505
rs2228479/rs12913832	1
rs11547464/rs1805007	1
rs11547464/rs201326893	1
rs11547464/rs1110400	1
rs11547464/rs1805008	1
rs11547464/rs885479	0.484687
rs11547464/rs1805009	1
rs11547464/rs2378249	1
rs11547464/rs16891982	0.816562
rs11547464/rs12913832	1
rs1805007/rs201326893	1
rs1805007/rs1110400	1
rs1805007/rs1805008	1
rs1805007/rs885479	0.805625
rs1805007/rs1805009	1
rs1805007/rs2378249	0.199375
rs1805007/rs16891982	0.6175
rs1805007/rs12913832	0.633437
rs201326893/rs1110400	1
rs201326893/rs1805008	1
rs201326893/rs885479	0.4875
rs201326893/rs1805009	1
rs201326893/rs2378249	1
rs201326893/rs16891982	0.827187
rs201326893/rs12913832	1
rs1110400/rs1805008	1
rs1110400/rs885479	0.823125
rs1110400/rs1805009	1
rs1110400/rs2378249	1
rs1110400/rs16891982	0.631875
rs1110400/rs12913832	0.627812
rs1805008/rs885479	0.500625
rs1805008/rs1805009	1
rs1805008/rs2378249	1
rs1805008/rs16891982	0.825
rs1805008/rs12913832	1
rs885479/rs1805009	0.828438
rs885479/rs2378249	0.680625
rs885479/rs16891982	0.063125
rs885479/rs12913832	0.76625
rs1805009/rs2378249	1
rs1805009/rs16891982	0.563125
rs1805009/rs12913832	0.031563
rs2378249/rs16891982	0.985938
rs2378249/rs12913832	1
rs16891982/rs12913832	0.404375
